# Supplementary material for: Oxyresveratrol-Loaded PLGA Nanoparticles Inhibit Oxygen Free Radical Production by Human Monocytes: Role in Nanoparticle Biocompatibility
Source: Molecules. 2021 Jul 18;26(14):4351. doi: 10.3390/molecules26144351 (PMC8305861; doi:10.3390/molecules26144351)
Supplement: Supplementary file 1 [file molecules-26-04351-s001.zip]

Archive with 1 entries (1 files):
- molecules-1298129-supplementary.pdf
